# Supplementary material for: Detection of epistasis interaction loci for fiber quality-related trait via 3VmrMLM in upland cotton
Source: Front Plant Sci. 2023 Sep 28;14:1250161. doi: 10.3389/fpls.2023.1250161 (PMC10568130; doi:10.3389/fpls.2023.1250161)
Supplement: Supplementary file 2 [file Table_1.xlsx]

## Sheet: Sheet1
Supplementary Table 1 The main-effect QTNs for fiber quality-related traits.
Trait	QTN	Chromosome	Position (bp)	Start (bp)	End (bp)	PVE (%)	P-value	Count*	Gene#	References
FL	qFL1	A02	161178	56304	176577	0.7598	8.97697e-25	22
	qFL2	A02	10793340	10654665	10854665	0.6642	5.35776e-18	7
	qFL3	A03	108768891	108735874	108831295	0.4087	5.55531e-07	18
	qFL4	A04	81293118	81210995	81386451	0.2696	4.57973e-08	5
	qFL5	A04	84195816	84145686	84195816	0.5959	6.53348e-23	7
	qFL6	A05	17044306	17012529	17065048	0.2136	6.7846e-06	8
	qFL7	A05	30957662	30847622	31047612	0.2517	3.05116e-10	5
	qFL8	A05	36250583	36224861	36424793	0.4901	2.11336e-13	6
	qFL9	A05	104696010	104619929	104788025	0.5021	4.08121e-12	12
	qFL10	A05	107900126	107836368	108003903	0.7486	2.69802e-14	13
	qFL11	A06	115431879	115251201	115451200	0.7826	4.33389e-16	15
	qFL12	A07	2120328	2105213	2121077	0.4899	3.49593e-15	2
	qFL13	A07	7105483	6931634	7323269	0.4654	5.92693e-24	27
	qFL14	A07	9380199	9330695	9529952	0.3173	8.38964e-06	10
	qFL15	A07	88525955	88390192	88557074	0.7561	1.43106e-15	8		Huang et al. (2017); Li et al. (2018); Ma et al. (2018); Dong et al. (2018)
	qFL16	A07	90397826	90377492	90577492	0.8219	1.69056e-19	7	Gh_A07G217500	Sun et al. (2017); Ma et al. (2018); Dong et al. (2018)
	qFL17	A07	91312053	91250788	91347311	0.5924	2.09048e-10	4
	qFL18	A08	10917398	10864984	11064984	0.2215	1.56633e-08	4
	qFL19	A08	65313781	65241051	65441051	0.6623	9.31323e-11	2
	qFL20	A08	119097676	118907702	119107608	0.4727	4.50516e-10	15
	qFL21	A09	6814393	6808533	6916006	0.3268	3.20704e-07	5
	qFL22	A09	56942358	56836881	57036871	0.4624	4.36691e-19	1
	qFL23	A09	61859486	61818672	61896435	3.0773	6.29146e-125	4		Geng et al.(2020); Song et al. (2021)
	qFL24	A09	72907066	72823924	73023889	0.3046	1.46325e-05	12
	qFL25	A09	77804770	77796748	77807413	0.4808	1.7503e-09	1
	qFL26	A10	13480411	12819189	13480411	0.3493	2.72814e-19	15	Gh_A10G071000	Geng et al.(2020)
	qFL27	A10	111991164	111949665	112149611	1.137	4.10369e-27	12	Gh_A10G233100	He et al. (2021)
	qFL28	A10	112317105	112165741	112358313	0.7135	1.47132e-13	12		Sun et al. (2017); Ma et al. (2018); Song et al. (2021)
	qFL29	A11	16730390	16624758	16805149	0.4198	2.43097e-11	10
	qFL30	A11	46824161	46769690	46954333	0.4441	3.6979e-10	3
	qFL31	A11	115544670	115425849	115625842	0.456	1.08659e-10	19
	qFL32	A12	6223332	6064516	6264406	0.6035	1.74585e-10	11
	qFL33	A13	351760	318407	363954	0.4107	1.70713e-07	8
	qFL34	A13	95684339	95682470	95759815	0.453	2.46316e-13	1
	qFL35	D02	1038594	1026341	1042231	0.2571	5.95442e-05	1
	qFL36	D02	3562706	3455148	3571448	0.2514	0.00015118	9
	qFL37	D03	2566207	2564773	2676132	0.6675	4.21471e-14	9
	qFL38	D03	50196612	50174807	50205604	0.426	3.79013e-10	3
	qFL39	D04	692658	619157	694223	0.5356	2.28189e-25	5
	qFL40	D04	56098338	56098338	56109406	0.1985	2.62309e-15	1
	qFL41	D05	5637304	5559335	5645728	0.2477	1.15295e-07	4
	qFL42	D05	8552191	8542236	8714721	0.8986	1.61289e-14	18
	qFL43	D06	2439611	2437824	2453325	0.4474	6.16283e-27	3	Gh_D06G025100	Sun et al. (2017)
	qFL44	D06	3948608	3941894	3959697	0.3981	1.48492e-14	1
	qFL45	D07	27557009	27453453	27566713	0.2963	6.77639e-06	1
	qFL46	D07	49720741	49720741	49834942	0.1964	3.80962e-10	4
	qFL47	D08	8175007	8079017	8276474	0.2009	2.11556e-15	2
	qFL48	D08	59167828	59142572	59239778	0.2743	5.01354e-09	2
	qFL49	D08	60673259	60664715	60674453	0.336	7.6096e-07	1
	qFL50	D08	61813662	61773409	61864404	0.3745	1.13361e-06	5
	qFL51	D08	63907850	63831025	63931322	0.2756	7.80514e-08	7
	qFL52	D09	50332108	50332108	50333681	0.2757	1.7969e-14	2
	qFL53	D10	3797044	3797044	3809931	0.3566	1.50111e-08	1
	qFL54	D11	4144950	4131136	4185419	0.4134	3.15121e-07	2
	qFL55	D11	5971955	5894648	5971955	0.1667	3.19818e-07	6
	qFL56	D11	24576956	24381085	24581066	1.1806	6.15851e-27	8	Gh_D11G206800	Sun et al. (2017); Ma et al. (2018); Thyssen et al. (2019); Li et al. (2020); Wang et al. (2022)
	qFL57	D11	24716498	24582827	24735807	1.0819	1.71033e-23	13		Ma et al. (2018); Thyssen et al. (2019); Li et al. (2020)
	qFL58	D11	41201141	41170200	41201141	0.2879	6.09391e-48	1
	qFL59	D12	2534540	2533553	2538438	0.2131	0.000129038	1
	qFL60	D12	52985986	52818117	53015018	0.2959	1.18224e-18	15
	qFL61	D12	58704614	58703035	58708286	0.2458	3.75364e-16	1
	qFL62	D13	55623505	55547475	55631466	0.2833	1.23433e-08	8
FS	qFS1	A01	1522043	1478778	1559074	0.2949	1.41943e-06	10
	qFS2	A01	12483451	12477708	12536792	0.4241	1.46142e-09	8
	qFS3	A02	3441073	3441073	3441863	0.3973	6.03981e-09	8
	qFS4	A02	12439402	12315907	12515898	0.6658	3.01805e-23	7
	qFS5	A02	102330894	102185639	102335914	0.3655	3.14263e-07	2		Li et al. (2018); Song et al. (2021)
	qFS6	A02	104792463	104776176	104811609	0.2399	4.46659e-13	7
	qFS7	A03	1872139	1871983	1929140	0.2233	1.33111e-06	1
	qFS8	A03	6740641	6683999	6746602	0.4611	7.4158e-09	3
	qFS9	A04	2747681	2728470	2925575	0.5134	2.34365e-09	11
	qFS10	A04	6079915	6039200	6124488	0.2766	5.32553e-11	12
	qFS11	A04	77171255	77125917	77262839	0.4911	4.09878e-42	4
	qFS12	A05	9964287	9959537	10007497	0.231	6.63398e-05	5		Huang et al. (2017); Li et al. (2018); Nazir et al. (2020); Song et al. (2021)
	qFS13	A05	27133144	27087719	27143851	0.5	6.81871e-23	5
	qFS14	A05	46848112	46662740	46860215	0.5442	2.093e-12	1
	qFS15	A06	4088520	4044294	4096568	0.4318	2.30927e-11	4
	qFS16	A06	33055222	33050771	33099796	0.4068	1.78576e-11	4
	qFS17	A06	114141204	113949515	114149515	1.3755	2.80944e-30	1
	qFS18	A06	120104155	120013303	120213302	0.5114	1.28272e-12	7
	qFS19	A07	17356535	17341813	17436462	1.2252	3.76148e-22	3
	qFS20	A07	88458530	88390192	88557074	1.2218	4.18182e-32	8		Huang et al. (2017); Li et al. (2018); Ma et al. (2018); Dong et al. (2018); Song et al. (2021)
	qFS21	A07	90362064	90307461	90576491	0.7198	1.36462e-19	12	Gh_A07G218800	Sun et al. (2017); Ma et al. (2018); Thyssen et al. (2019); Wang et al.(2022); Geng et al.(2020);
	qFS22	A08	1996068	1937895	2020303	0.3489	3.44664e-07	6
	qFS23	A08	90675951	90530799	90730799	1.7201	8.55202e-49	5
	qFS24	A08	113070027	113065343	113122303	0.6831	9.00953e-22	3
	qFS25	A09	61531557	61467142	61545913	1.3864	9.24831e-83	1
	qFS26	A09	79606758	79518729	79606758	0.4076	3.02621e-11	10
	qFS27	A10	3715665	3704344	3715665	0.339	2.02175e-06	2
	qFS28	A10	107053909	106876122	107056399	0.4745	1.6805e-17	3
	qFS29	A10	112317105	112165741	112358313	0.6914	1.48619e-14	12		Huang et al. (2017); Li et al. (2018); Nazir et al. (2020); Song et al. (2021)
	qFS30	A11	11640818	11638228	11664701	0.6082	1.27415e-12	2
	qFS31	A11	16753339	16624758	16805149	0.4326	1.595e-12	10
	qFS32	A11	94782451	94781903	94837460	0.387	6.79762e-08	1
	qFS33	A11	115783878	115669780	115827059	0.247	5.6736e-05	11
	qFS34	A11	116078602	116047683	116079703	0.5761	7.63569e-11	4
	qFS35	A11	116915697	116847756	116960268	0.7387	9.84047e-15	9
	qFS36	A12	97086737	96916519	97095730	0.3969	2.16931e-07	11
	qFS37	A13	139007	117377	317370	0.2312	0.000121988	16
	qFS38	A13	2962928	2922259	2972148	0.4279	2.8218e-08	2
	qFS39	D01	915617	914986	960320	0.3516	1.19407e-06	3
	qFS40	D01	57734616	57731561	57762527	0.3502	5.67274e-07	1
	qFS41	D02	1426604	1423136	1430697	0.25	3.78305e-05	1
	qFS42	D02	3047025	3045847	3170911	0.5269	7.07678e-11	11
	qFS43	D02	67451709	67416214	67615011	0.2223	8.76451e-13	14
	qFS44	D02	68645254	68639399	68651780	0.3001	6.0519e-06	2		Liu et al. (2020); Nazir et al. (2020); Song et al. (2021)
	qFS45	D04	639342	619157	694223	0.2361	1.26245e-12	5
	qFS46	D05	12339116	12337837	12374058	0.5926	1.61078e-13	4
	qFS47	D05	26339246	26314195	26466278	0.2055	3.18188e-20	13
	qFS48	D05	52213369	52117393	52255034	1.0195	5.24431e-26	4
	qFS49	D06	3537307	3537307	3549199	0.4901	1.28331e-09	2
	qFS50	D06	3948608	3941894	3959697	0.5586	2.31931e-10	1
	qFS51	D07	10452880	10452812	10650363	0.35	5.10614e-21	5
	qFS52	D07	37054796	36961332	37146832	0.4264	8.92872e-30	1
	qFS53	D07	42476906	42369408	42569318	0.2807	8.32334e-09	2
	qFS54	D07	58536791	58483541	58663080	0.2824	1.64856e-05	13
	qFS55	D08	2330255	2330255	2342880	0.2172	0.000116358	1
	qFS56	D08	7165086	7058091	7194817	0.5099	8.0641e-32	6
	qFS57	D08	51419671	51370658	51521128	0.3496	1.50103e-11	1
	qFS58	D08	59194876	59142572	59239778	0.2825	5.30372e-10	2
	qFS59	D09	687249	662504	765285	0.3275	4.9793e-08	4
	qFS60	D09	4900165	4829008	4934572	0.5377	3.50149e-11	1
	qFS61	D09	17281112	17174917	17374913	0.2129	5.82618e-05	4
	qFS62	D09	49943795	49935915	49952537	0.2712	2.57564e-05	1
	qFS63	D09	50322858	50322255	50325136	0.3243	1.25308e-07	2
	qFS64	D10	63342385	63337644	63348136	0.4867	3.11099e-11	1
	qFS65	D11	16317879	16317879	16517492	0.38	9.96832e-18	10
	qFS66	D11	22124849	22119356	22318765	0.4056	1.63896e-30	12
	qFS67	D11	27084886	27084886	27185459	0.3453	3.13585e-07	5
	qFS68	D11	62984481	62908446	62999058	0.4041	2.81978e-17	8
	qFS69	D13	56004073	55989566	56050864	0.4277	2.58317e-09	7	Gh_D13G192900	Thyssen et al. (2019)
FE	qFE1	A01	747506	739788	769983	0.5847	3.66273e-08	1
	qFE2	A01	1276045	1077702	1277343	0.335	6.77967e-06	16
	qFE3	A01	4864605	4772745	4866206	1.041	2.40435e-10	6
	qFE4	A01	11746972	11741364	11746972	0.6571	6.38608e-07	1
	qFE5	A01	21685880	21560587	21760513	0.7559	3.41441e-08	6
	qFE6	A01	111404105	111401141	111404105	0.3015	3.32111e-09	1
	qFE7	A03	2258295	2093465	2293440	0.6909	2.04028e-22	10
	qFE8	A03	3876993	3863622	3927265	0.5514	1.58277e-05	3
	qFE9	A03	7654071	7641146	7684882	0.4508	4.34144e-09	2
	qFE10	A05	6154523	6097256	6297203	1.9705	5.42822e-19	16
	qFE11	A05	10000392	9959537	10007497	2.2423	1.05247e-21	2	Gh_A05G094100	He et al. (2021)
	qFE12	A05	23700683	23700683	23704131	1.345	1.012e-12	1		Li et al. (2018); Song et al. (2021)
	qFE13	A05	51399299	51363284	51591672	0.7923	2.06202e-20	1
	qFE14	A06	1580304	1571581	1593499	0.429	8.57548e-12	2
	qFE15	A07	21920793	21732916	21932909	0.5264	1.15311e-11	4
	qFE16	A07	95444877	95392276	95494684	0.8158	6.56668e-08	5
	qFE17	A09	6913713	6808533	6916006	0.3151	0.000835056	5
	qFE18	A09	61944311	61901046	62101046	1.0128	2.25825e-29	4		Geng et al. (2020); Song et al. (2021)
	qFE19	A12	96683585	96502812	96702811	0.8079	7.09548e-08	17
	qFE20	A12	103799592	103786716	103894435	0.86	2.05439e-08	12
	qFE21	A13	83318436	83273679	83473677	1.0936	1.05055e-10	5
	qFE22	A13	96549229	96400754	96600749	0.3777	1.2749e-05	7
	qFE23	A13	106538914	106538914	106554409	0.4818	1.25079e-05	1
	qFE24	D01	855542	843291	864410	1.1133	4.15396e-18	3
	qFE25	D01	61030601	61020541	61031309	3.8306	7.41827e-33	2	Gh_D01G220400	He et al. (2021); Wang et al. (2022); Thyssen et al. (2019)
	qFE26	D04	1165015	1163693	1166453	0.2923	2.86198e-05	1
	qFE27	D04	52410311	52356972	52433263	6.4342	5.96452e-57	7	Gh_D04G181300	Thyssen et al. (2019)
	qFE28	D06	2575077	2566435	2581412	0.3391	1.38431e-06	1
	qFE29	D06	3457230	3443962	3482245	0.4129	0.000120481	1
	qFE30	D07	14973996	14908095	15055231	0.8378	2.00636e-08	10
	qFE31	D07	27619443	27566769	27766761	0.715	9.6305e-09	6
	qFE32	D08	4114628	3972623	4116940	0.4242	0.000150984	8
	qFE33	D09	44931468	44862371	45022207	0.6673	1.23763e-06	21
	qFE34	D09	47816969	47791324	47968427	0.5501	1.73829e-05	22
	qFE35	D10	24550125	24438277	24638277	0.4433	1.5046e-05	9
	qFE36	D11	1440851	1434513	1450821	0.4679	7.88467e-05	4
	qFE37	D11	14653205	14620892	14677741	0.6441	9.45572e-07	5
	qFE38	D11	71654927	71652295	71681353	0.9137	1.61054e-21	3
	qFE39	D12	51424087	51325493	51464336	0.5336	2.01984e-05	4
	qFE40	D13	4805762	4788807	4813778	0.5217	8.96225e-15	5
Note: QTN is named as follows: q + traits abbreviation + QTN number. Bold indicates the loci detected in both main-effect QTNs and QQIs detection. * indicates the number of candidate genes in the candidate gene regions. # indicates the genes co-located by predecessors.
